# Supplementary material for: Quantitative Analysis of Cenobamate and Concomitant Anti-Seizure Medications in Human Plasma via Ultra-High Performance Liquid Chromatography–Tandem Mass Spectrometry
Source: Molecules. 2024 Feb 17;29(4):884. doi: 10.3390/molecules29040884 (PMC10892084; doi:10.3390/molecules29040884)
Supplement: Supplementary file 1 [file molecules-29-00884-s001.zip]

Archive with 1 entries (1 files):
- molecules-2795843-supplementary.pdf
